# Supplementary material for: Hydrothermally Grown MoS2 as an Efficient Electrode Material for the Fabrication of a Resorcinol Sensor
Source: Materials (Basel). 2023 Jan 30;16(3):1180. doi: 10.3390/ma16031180 (PMC9920819; doi:10.3390/ma16031180)
Supplement: Supplementary file 1 [file materials-16-01180-s001.zip]

Archive with 1 entries (1 files):
- materials-2110442-supplementary.pdf
